# Supplementary material for: Molecular Mechanism of Body Color Change in the Ecological Seedling Breeding Model of Apostichopus japonicus
Source: Biology (Basel). 2025 Jul 17;14(7):873. doi: 10.3390/biology14070873 (PMC12293039; doi:10.3390/biology14070873)
Supplement: Supplementary file 1 [file biology-14-00873-s001.zip]

Archive with 1 entries (1 files):
- biology-3614784-supplementary.pdf
